# Supplementary material for: Arabidopsis HFR1 Is a Potential Nuclear Substrate Regulated by the Xanthomonas Type III Effector XopDXcc8004
Source: PLoS One. 2015 Feb 3;10(2):e0117067. doi: 10.1371/journal.pone.0117067 (PMC4315394; doi:10.1371/journal.pone.0117067)
Supplement: S1 Table — (XLS) [file pone.0117067.s006.xls]

## Sheet: Sheet1
Table S1. Primer sequences for plasmid constructions and qRT-PCR
Purpose/Category			AGI/locus number	Primer sequences
		Name		Forward primers/Reverse primers
Plasmid constructions
	Protoplast expression
		35S::XopDXcc8004-YFP	XC_1213	5' ACTGTCTAGAATGGAATCCCAAGACCCGGC 3' / 5' CTAGGGATCCGAACTTTTTCCACCACTTGCT 3'
		35S::HFR1-CFP	At1g02340	5' ACTGCTCGAGATGTCGAATAATCAAGCTTTCATG 3' / 5' CTAGGGTACCTAGTCTTCTCATCGCATGGGAAGA 3'
	Transgenic plant
		XVE::XopDXcc8004	XC_1213	5' ACTGGGCGCGCCATGGAATCCCAAGACCCGGCGGGT 3' / 5' CTAGACTAGTCTAGAACTTTTTCCACCACTTGCT 3'
	Recombinant protein
		GST-XopDXcc8004	XC_1213	5' ACTGGGATCCATGGAATCCCAAGACCCGGCGGGT 3' / 5' CTAGAAGCTTCTAGAACTTTTTCCACCACTTGCT 3'
		MBP-HFR1	At1g02340	5' ACTGGAATTCATGTCGAATAATCAAGCTTTCATG 3' / 5' CTAGCTCGAGTCATAGTCTTCTCATCGCATGGGA 3'
		MBP-AS2	At1g65620	5' ACTGGAATTCCATATGGCATCTTCTTCAACAAACTCA 3' / 5' CTAGCTCGAGTCAAGACGGATCAACAGTACGGCG 3'
	Yeast two-hybrid
		AD-HFR1	At1g02340	5' ACTGGAATTCATGTCGAATAATCAAGCTTTCATG 3' / 5' CTAGCTCGAGTCATAGTCTTCTCATCGCATGGGA 3'
		BK-XopDXcc8004	XC_1213	5' ACTGCATATGGAATCCCAAGACCCGGCGGGTTCT 3' / 5' CTAGGGATCCCTAGAACTTTTTCCACCACTTGCT 3'
qRT-PCR
	Plant defense responses
		PR1	At2g14610	5' CTATGCTCGGAGCTACGCAGA 3' / 5' GCACATCCGAGTCTCACTGAC 3'
		PR2	At3g57260	5' TTCTTCAACCACACAG//CTGGAC 3' / 5' GTCGAGGATGAGCTCGATGTC 3'
		PR5	At1g75040	5' TCGTGTTCATCACAA//GCGGCA 3' / 5' AGGCGTCAAAGTTGCAGCCTG 3'
		EDS5	At4g39030	5' TCATATCCGAG//ATGCATAGAC 3' / 5' CATAGCCACTTCTTGTCACGA 3'
		SID2	At1g74710	5' TAAGGAGATAG//AATCATTCGA 3' / 5' GATGGGTCACTTCCAGCTACT 3'
		WIN3	At5g13320	5' GTCACAAATTTCGCTG//GCTTG 3' / 5' TACGAGCTTCGCTTGACTCAC 3'
		FMO1	At1g19250	5' GGAGATATTCAG//TGGCATGCA 3' / 5' TTGATTAGCTAAAGCAGACTC 3'
		PAD4	At3g52430	5' TCTTCAGTTAAAG//ATCAAGGA 3' / 5' ATACAAAAGACGCGGAATGAC 3'
		WRKY70	At3g56400	5' CAGAAACTCCCAAG//AGCAAGAC 3' / 5' TGTAATTACATAAGCTGCATC 3'
		DOX1	At3g01420	5' TGCGAGCAAATTG//GTACGGAC 3' / 5' TCCTGGTACATCATCAATGTC 3'
		AIG1	At1g33960	5' GACTTCCTAAAG//AGAGTTCTC 3' / 5' CCAAACACCATGAGATCCTGAG 3'
	Reference gene
		EF1-a	At5g60390	5' TGTTGTAACAAG//ATGGATGCC 3' / 5' TCAATCATGTTGTCTCCCTCG 3'
Underline indicates restriction site; Double slash indicates the join site of exons
