# Supplementary material for: Arabidopsis HFR1 Is a Potential Nuclear Substrate Regulated by the Xanthomonas Type III Effector XopDXcc8004
Source: PLoS One. 2015 Feb 3;10(2):e0117067. doi: 10.1371/journal.pone.0117067 (PMC4315394; doi:10.1371/journal.pone.0117067)
Supplement: S2 Table — (XLS) [file pone.0117067.s007.xls]

## Sheet: Sheet1
Table S2. Reads counting (mapped read sequence statistic) for Illumina sequencing data
Samples	Read type	Number of reads after QT	Avg. length after QT (base)	Mapped reads	Unmapped reads	Mapped reads %
XVE::XopDXcc8004 #3 DMSO	single end	11334857	97.3	10715637	619220	94.5
XVE::XopDXcc8004 #3 b-estradiol	single end	11739580	97.9	11140054	599526	94.9
Total		23074437		21855691	1218746
QT: Quality Trim.
Reference sequences: TAIR10_cDNA_20101214
