# Supplementary material for: Arabidopsis HFR1 Is a Potential Nuclear Substrate Regulated by the Xanthomonas Type III Effector XopDXcc8004
Source: PLoS One. 2015 Feb 3;10(2):e0117067. doi: 10.1371/journal.pone.0117067 (PMC4315394; doi:10.1371/journal.pone.0117067)
Supplement: S3 Table — Identification genes that were differentially expressed in Arabidopsis after XopDXcc8004 were induced by β-estradiol. (XLS) [file pone.0117067.s008.xls]

## Sheet: Sheet1
Table S3. Differentially expressed genes with p < 0.001
Reference sequence	XopDDMSO - RPKM	XopDb_estradiol - RPKM	baseMean	XopDDMSO baseMean	XopDb_estradiol baseMean	foldChange	log2FoldChange	pval	Short_description
AT1G32960.1	0.072	16.44	218.359	2.19089	434.527	198.333	7.63178	2.02e-08	Subtilase family protein
AT1G64160.1	0.225	41.963	178.192	2.19089	354.194	161.667	7.33688	8.24e-08	Disease resistance-responsive (dirigent-like protein) family protein
AT1G60750.1	0.376	46.194	235.429	4.38178	466.477	106.458	6.73415	7.84e-08	NAD(P)-linked oxidoreductase superfamily protein
AT4G23150.1	0.046	4.999	51.6685	1.09545	102.242	93.3333	6.54432	9.26e-05	cysteine-rich RLK (RECEPTOR-like protein kinase) 7
AT3G56970.1	1.33	120.771	567.167	14.2408	1120.09	78.6538	6.29745	2.33e-08	basic helix-loop-helix (bHLH) DNA-binding superfamily protein
AT3G48850.1	0.066	5.754	41.6269	1.09545	82.1584	75	6.22882	0.000329894	phosphate transporter 3;2
AT2G41240.1	0.512	60.09	35.2368	1.09545	69.3782	63.3333	5.98489	0.000827692	basic helix-loop-helix protein 100
AT5G06760.1	0.109	7.97	35.2368	1.09545	69.3782	63.3333	5.98489	0.000827692	Late Embryogenesis Abundant 4-5
AT5G05340.1	0.305	20.421	129.08	4.38178	253.778	57.9167	5.85591	4.39e-06	Peroxidase superfamily protein
AT5G27845.1	0.053	3.473	62.7142	2.19089	123.238	56.25	5.81378	8.41e-05	transposable element gene
AT1G61120.1	0.161	8.918	134.192	5.47723	262.907	48	5.58496	6.73e-06	terpene synthase 04
AT1G60190.1	0.287	13.607	161.304	7.66812	314.94	41.0714	5.36006	6.38e-06	ARM repeat superfamily protein
AT1G33960.1	1.22	57.579	435.805	20.8135	850.796	40.8772	5.35322	7.47e-07	P-loop containing nucleoside triphosphate hydrolases superfamily protein
AT2G39030.1	0.478	22.166	112.74	5.47723	220.002	40.1667	5.32793	2.07e-05	Acyl-CoA N-acyltransferases (NAT) superfamily protein
AT5G58840.1	0.203	9.744	111.37	5.47723	217.263	39.6667	5.30986	2.23e-05	Subtilase family protein
AT3G23120.1	0.079	3.583	44.0004	2.19089	85.8099	39.1667	5.29155	0.000667267	receptor like protein 38
AT3G22231.1	11.13	401.724	279.156	14.2408	544.071	38.2051	5.25569	2.22e-06	pathogen and circadian controlled 1
AT4G36700.1	0.304	13.06	125.611	6.57267	244.649	37.2222	5.21809	1.86e-05	RmlC-like cupins superfamily protein
AT1G52890.1	0.146	6.171	41.2618	2.19089	80.3326	36.6667	5.1964	0.000947757	NAC domain containing protein 19
AT5G40000.1	0.132	5.591	41.2618	2.19089	80.3326	36.6667	5.1964	0.000947757	P-loop containing nucleoside triphosphate hydrolases superfamily protein
AT1G05680.1	0.984	41.158	326.443	17.5271	635.358	36.25	5.17991	2.08e-06	Uridine diphosphate glycosyltransferase 74E2
AT1G13609.1	1.228	63.073	81.1542	4.38178	157.927	36.0417	5.17159	8.5e-05	Defensin-like (DEFL) family protein
AT1G32350.1	0.279	11.539	80.6978	4.38178	157.014	35.8333	5.16323	8.8e-05	alternative oxidase 1D
AT1G21240.1	0.159	6.788	77.9592	4.38178	151.537	34.5833	5.11201	0.000108724	wall associated kinase 3
AT2G22860.1	4.289	162.371	462.826	27.3861	898.265	32.8	5.03562	1.95e-06	phytosulfokine 2 precursor
AT4G37990.1	0.329	12.146	90.3742	5.47723	175.271	32	5	8.25e-05	elicitor-activated gene 3-2
AT2G24850.1	1.591	57.949	499.158	30.6725	967.643	31.5476	4.97946	2.15e-06	tyrosine aminotransferase 3
AT3G59270.1	0.278	9.974	52.7639	3.28634	102.242	31.1111	4.95936	0.000537394	FBD-like domain family protein
AT2G40200.1	0.338	11.709	50.9382	3.28634	98.5901	30	4.90689	0.000654894	basic helix-loop-helix (bHLH) DNA-binding superfamily protein
AT5G54610.1	0.422	13.935	97.312	6.57267	188.051	28.6111	4.8385	9.17e-05	ankyrin
AT1G76470.1	0.464	14.949	95.0299	6.57267	183.487	27.9167	4.80305	0.00010598	NAD(P)-binding Rossmann-fold superfamily protein
AT5G10760.1	1.215	37.36	348.078	25.1952	670.96	26.6304	4.735	7.63e-06	Eukaryotic aspartyl protease family protein
AT3G28580.1	0.875	26.399	237.894	17.5271	458.261	26.1458	4.70851	1.52e-05	P-loop containing nucleoside triphosphate hydrolases superfamily protein
AT5G04150.1	1.678	49.539	189.238	14.2408	364.236	25.5769	4.67677	2.58e-05	basic helix-loop-helix (bHLH) DNA-binding superfamily protein
AT2G33020.1	0.144	4.22	57.876	4.38178	111.37	25.4167	4.6677	0.000625031	receptor like protein 24
AT5G24200.1	0.269	7.75	56.9631	4.38178	109.545	25	4.64386	0.000683409	alpha/beta-Hydrolases superfamily protein
AT2G02930.1	1.491	42.541	211.33	16.4317	406.228	24.7222	4.62774	2.39e-05	glutathione S-transferase F3
AT5G21150.1	0.124	3.45	55.1374	4.38178	105.893	24.1667	4.59495	0.000819457	Argonaute family protein
AT2G04050.1	0.391	11.166	81.7932	6.57267	157.014	23.8889	4.57827	0.000260438	MATE efflux family protein
AT5G59590.1	0.236	6.465	54.2245	4.38178	104.067	23.75	4.56986	0.000898687	UDP-glucosyl transferase 76E2
AT1G14880.1	1.098	29.805	120.864	9.85901	231.869	23.5185	4.55573	9.7e-05	PLANT CADMIUM RESISTANCE 1
AT3G60140.1	0.726	19.452	199.006	16.4317	381.58	23.2222	4.53743	3.46e-05	Glycosyl hydrolase superfamily protein
AT2G32680.1	0.361	9.431	142.499	12.0499	272.948	22.6515	4.50154	7.55e-05	receptor like protein 23
AT4G33120.1	1.916	28.261	192.159	16.4317	367.887	22.3889	4.48471	4.29e-05	S-adenosyl-L-methionine-dependent methyltransferases superfamily protein
AT1G47400.1	4.765	121.853	304.351	26.2907	582.412	22.1528	4.46942	2.14e-05
AT3G56980.1	3.1	77.733	348.534	30.6725	666.396	21.7262	4.44136	1.96e-05	basic helix-loop-helix (bHLH) DNA-binding superfamily protein
AT3G45860.1	0.368	9.193	99.3204	8.76356	189.877	21.6667	4.43741	0.000208717	cysteine-rich RLK (RECEPTOR-like protein kinase) 4
AT4G21840.1	1.054	24.977	62.0752	5.47723	118.673	21.6667	4.43741	0.000753134	methionine sulfoxide reductase B8
AT1G79680.1	0.293	6.938	94.2996	8.76356	179.836	20.5208	4.35902	0.00028359	WALL ASSOCIATED KINASE (WAK)-LIKE 10
AT1G24147.1	0.892	20.869	69.9259	6.57267	133.279	20.2778	4.34183	0.000644395
AT1G47395.1	16.673	387.311	775.21	73.3948	1477.03	20.1244	4.33087	1.41e-05
AT2G29460.1	2.163	50.134	242.459	23.0043	461.913	20.0794	4.32764	4.58e-05	glutathione S-transferase tau 4
AT5G03350.1	3.411	74.547	393.082	39.436	746.728	18.9352	4.243	3.27e-05	Legume lectin family protein
AT3G17690.1	0.378	8.155	118.765	12.0499	225.479	18.7121	4.2259	0.00022577	cyclic nucleotide gated channel 19
AT1G19250.1	0.909	19.188	179.562	18.6226	340.501	18.2843	4.19253	0.000110301	flavin-dependent monooxygenase 1
AT4G22710.1	3.969	64.449	234.425	25.1952	443.655	17.6087	4.13822	8.51e-05	cytochrome P450, family 706, subfamily A, polypeptide 2
AT3G02480.1	1.871	37.986	91.6522	9.85901	173.445	17.5926	4.1369	0.000498989	Late embryogenesis abundant protein (LEA) family protein
AT1G69920.1	0.702	14.077	70.4736	7.66812	133.279	17.381	4.11944	0.000977877	glutathione S-transferase TAU 12
AT2G30770.1	0.801	15.841	139.122	15.3362	262.907	17.1429	4.09954	0.000225525	cytochrome P450, family 71, subfamily A, polypeptide 13
AT1G26410.1	0.74	14.495	137.752	15.3362	260.168	16.9643	4.08443	0.000239066	FAD-binding Berberine family protein
AT3G04220.1	0.323	6.171	86.6315	9.85901	163.404	16.5741	4.05086	0.000688139	Disease resistance protein (TIR-NBS-LRR class) family
AT3G53160.1	1.227	22.958	188.508	21.9089	355.107	16.2083	4.01866	0.000166757	UDP-glucosyl transferase 73C7
AT3G54150.1	1.319	24.251	157.653	18.6226	296.683	15.9314	3.9938	0.000238834	S-adenosyl-L-methionine-dependent methyltransferases superfamily protein
AT2G18660.1	1.318	24.199	101.876	12.0499	191.703	15.9091	3.99178	0.000551434	plant natriuretic peptide A
AT1G26680.1	0.282	5.156	92.2	10.9545	173.445	15.8333	3.98489	0.000693898	transcriptional factor B3 family protein
AT1G30760.1	2.625	46.694	476.336	58.0586	894.614	15.4088	3.94568	7.42e-05	FAD-binding Berberine family protein
AT3G57260.1	3.213	55.843	378.202	47.1041	709.301	15.0581	3.91247	0.000100092	beta-1,3-glucanase 2
AT3G44300.1	17.313	272.074	2065.28	261.811	3868.75	14.7768	3.88527	4.98e-05	nitrilase 2
AT4G13900.1	0.493	6.928	197.18	27.3861	366.974	13.4	3.74416	0.000344047
AT1G19610.1	5.266	78.824	191.246	27.3861	355.107	12.9667	3.69674	0.000410459	Arabidopsis defensin-like protein
AT4G37370.1	2.637	39.188	357.115	51.4859	662.744	12.8723	3.6862	0.000218205	cytochrome P450, family 81, subfamily D, polypeptide 8
AT1G64660.1	4.643	67.38	602.13	88.7311	1115.53	12.572	3.65214	0.000171787	methionine gamma-lyase
AT3G28770.1	0.403	5.389	185.952	29.577	342.327	11.5741	3.53282	0.000678473	Protein of unknown function (DUF1216)
AT1G69880.1	6.864	91.29	356.659	56.9631	656.354	11.5224	3.52637	0.000363329	thioredoxin H-type 8
AT3G21720.1	3.052	40.355	484.369	77.7766	890.962	11.4554	3.51796	0.000303423	isocitrate lyase
AT1G60740.1	4.135	51.977	193.894	31.7679	356.02	11.2069	3.48631	0.00073647	Thioredoxin superfamily protein
AT1G17180.1	8.494	108.306	514.677	85.4447	943.909	11.047	3.46558	0.000348064	glutathione S-transferase TAU 25
AT5G49850.1	2.419	30.205	336.576	56.9631	616.188	10.8173	3.43527	0.000505943	Mannose-binding lectin superfamily protein
AT3G26830.1	3.823	45.64	422.477	74.4903	770.463	10.3431	3.3706	0.000531075	Cytochrome P450 superfamily protein
AT2G25510.1	33.668	376.986	489.755	87.6356	891.875	10.1771	3.34725	0.000525981
AT1G02920.1	113.297	1303.02	6472.44	1163.36	11781.5	10.1271	3.34015	0.000316766	glutathione S-transferase 7
AT1G17170.1	13.207	148.245	710.761	132.549	1288.97	9.72452	3.28163	0.00055169	glutathione S-transferase TAU 24
AT5G13330.1	3.855	43.261	281.895	52.5814	511.208	9.72222	3.28129	0.000932967	related to AP2 6l
AT2G43510.1	22.808	250.833	691.956	131.453	1252.46	9.52778	3.25214	0.000614305	trypsin inhibitor protein 1
AT1G21120.1	6.735	73.175	418.825	79.9675	757.683	9.47489	3.24411	0.00079798	O-methyltransferase family protein
AT3G63160.1	305.709	40.584	1044.32	1873.21	215.438	0.11501	-3.12017	0.0008331
AT4G11320.1	190.624	22.598	1764.21	3199.8	328.634	0.102705	-3.28343	0.000433472	Papain family cysteine protease
AT1G04800.1	185.526	21.393	1000.05	1818.44	181.661	0.0998996	-3.32338	0.000424738	glycine-rich protein
AT5G22580.1	62.442	6.44	272.675	500.618	44.7307	0.0893508	-3.48437	0.000497579	Stress responsive A/B Barrel Domain
AT5G20630.1	309.115	29.351	1747.51	3229.37	265.645	0.0822592	-3.60368	0.000140984	germin 3
AT3G55240.1	69.34	4.877	294.036	554.295	33.7762	0.0609354	-4.03657	8.17e-05	Plant protein 1589 of unknown function
AT2G21140.1	33.419	2.342	263.181	496.237	30.1247	0.0607064	-4.04201	9.12e-05	proline-rich protein 2
AT2G39510.1	8.496	0.511	73.76	140.217	7.30297	0.0520833	-4.26303	0.000561447	nodulin MtN21 /EamA-like transporter family protein
AT3G45160.1	136.838	8.175	463.738	881.833	45.6435	0.0517598	-4.27202	2.4e-05	Putative membrane lipoprotein
AT2G04110.1	12.465	0.73	66.1831	125.976	6.3901	0.0507246	-4.30117	0.000690912
AT5G53210.1	8.608	0.492	58.0586	110.64	5.47723	0.0495049	-4.33628	0.000925234	basic helix-loop-helix (bHLH) DNA-binding superfamily protein
AT1G09240.1	7.988	0.431	61.3449	117.213	5.47723	0.046729	-4.41954	0.00067782	nicotianamine synthase 3
AT1G32450.1	132.776	7.157	1790.41	3421.08	159.752	0.0466966	-4.42054	6.98e-06	nitrate transporter 1.5
AT4G13575.1	27.92	1.472	125.428	239.902	10.9545	0.0456621	-4.45286	9.9e-05
AT3G14210.1	273.043	13.317	2476.98	4753.14	200.832	0.0422524	-4.56482	3.73e-06	epithiospecifier modifier 1
AT3G16670.1	105.626	4.922	494.046	949.751	38.3406	0.0403691	-4.63061	6.63e-06	Pollen Ole e 1 allergen and extensin family protein
AT1G04110.1	6.654	0.231	93.6606	181.844	5.47723	0.0301205	-5.05311	5.3e-05	Subtilase family protein
AT3G26200.1	15.352	0.303	162.674	319.87	5.47723	0.0171233	-5.8679	1.44e-06	cytochrome P450, family 71, subfamily B, polypeptide 22
